# Supplementary material for: Morbidity among Adolescent Hypnotic Drug Users in Norway: An Observational Population-Based Study
Source: J Clin Med. 2024 Feb 14;13(4):1075. doi: 10.3390/jcm13041075 (PMC10888536; doi:10.3390/jcm13041075)
Supplement: Supplementary file 1 [file jcm-13-01075-s001.zip]

Archive with 1 entries (1 files):
- jcm-2812098-supplementary.pdf
